# Supplementary material for: Use of Geographic Information Systems to Explore Associations between Neighborhood Attributes and Mental Health Outcomes in Adults: A Systematic Review
Source: Int J Environ Res Public Health. 2021 Aug 14;18(16):8597. doi: 10.3390/ijerph18168597 (PMC8393279; doi:10.3390/ijerph18168597)
Supplement: Supplementary file 1 [file ijerph-18-08597-s001.zip]

Archive with 1 entries (1 files):
- ijerph-1320655-supple.pdf
